# Supplementary material for: Four-Component Relativistic Calculations of NMR Shielding Constants of the Transition Metal Complexes—Part 2: Nitrogen-Coordinated Complexes of Cobalt
Source: Int J Mol Sci. 2022 Oct 29;23(21):13178. doi: 10.3390/ijms232113178 (PMC9658221; doi:10.3390/ijms232113178)
Supplement: Supplementary file 1 [file ijms-23-13178-s001.zip]

Archive with 1 entries (1 files):
- ijms-1994744-supplementary.pdf
